# Supplementary material for: Preparation and Self-Cleaning Performance of Carbon-Based Superhydrophobic Coatings Based on Non-Fluorine and Non-Toxic Corn Straw
Source: Molecules. 2021 Oct 22;26(21):6401. doi: 10.3390/molecules26216401 (PMC8588144; doi:10.3390/molecules26216401)
Supplement: Supplementary file 1 [file molecules-26-06401-s001.zip]

Archive with 3 entries (2 files):
- supplementary/Video S1 Antifouling measurements of coated and uncoated aluminum plates.mp4
- supplementary/Video S2 Water jet tests of coated and uncoated aluminum plates.mp4
- supplementary/
